# Supplementary material for: Ubiquitination of RIPK1 regulates its activation mediated by TNFR1 and TLRs signaling in distinct manners
Source: Nat Commun. 2020 Dec 11;11:6364. doi: 10.1038/s41467-020-19935-y (PMC7733462; doi:10.1038/s41467-020-19935-y)
Supplement: Supplementary file 4 — Source Data [file 41467_2020_19935_MOESM4_ESM.xlsx]

## Sheet: Fig.1
Fig.1a
MEF cells	RIPK1-WT/WT				RIPK1-WT/WT+Nec-1s				RIPK1-K612R/K612R				RIPK1-K612R/K612R+Nec-1s
TSZ-treatment
0	106.291	100.558	93.151		106.174	102.541	101.097		92.7588	97.4517	109.79		95.2993	103.332	108.112
4h	74.9375	71.4954	67.3675		81.743	65.3955	83.5221		87.9071	85.0682	90.2552		87.2963	83.9362	64.5458
8h	38.9239	38.1334	39.6282		86.2074	86.6806	86.2551		77.2343	74.6762	75.5238		86.2108	78.263	87.3575
12h	36.3572	32.6982	35.0449		76.6562	68.6135	74.5071		69.606	62.0826	67.9505		86.5583	85.0842	79.7161
16h	32.1905	35.3792	36.9597		76.7547	77.616	80.4477		70.7125	69.1381	66.8916		86.1317	88.5105	92.7215
MEF cells	RIPK1-WT/WT				RIPK1-WT/WT+Nec-1s				RIPK1-K612R/K612R				RIPK1-K612R/K612R+Nec-1s
T5Z-7ZZ-treatment
0	106.291	100.558	93.151		106.174	102.541	101.097		92.7588	97.4517	109.79		95.2993	103.332	108.112
4h	84.3519	59.7869	79.9712		51.1769	69.5752	49.7643		103.767	94.9146	102.538		72.0801	64.5235	59.9428
8h	42.132	29.5579	43.994		89.6111	79.0067	68.3611		88.8393	92.7331	93.0864		95.3893	98.0293	91.3017
12h	37.1956	37.2767	40.3364		67.0111	78.4002	70.469		89.0437	89.7631	89.9928		108.471	94.4108	95.4164
16h	33.6303	33.554	36.3598		82.3465	77.5379	76.2847		75.3893	70.9451	80.6926		84.5371	94.0155	87.5934
Fig.1b
MEF cells	RIPK1-WT/WT				RIPK1-WT/WT+Nec-1s				RIPK1-K612R/K612R				RIPK1-K612R/K612R+Nec-1s
TS-treatment
0	106.291	100.558	93.151		106.174	102.541	101.097		92.7588	97.4517	109.79		95.2993	103.332	108.112
4h	83.8436	90.8402	97.3939		82.6468	85.5816	75.3966		87.4199	98.2113	87.599		83.8485	81.7762	87.1477
8h	72.0376	73.9083	70.939		72.6905	92.4615	91.4638		100.049	87.3438	89.9805		83.8202	90.3923	76.4824
12h	62.7484	51.6911	56.2891		79.6239	79.6172	76.7952		86.1768	80.6421	77.854		82.5359	83.7185	86.6782
16h	56.5981	59.3571	51.5412		88.65	81.7024	81.5169		90.4184	91.582	85.9117		91.1007	96.6335	81.0836
MEF cells	RIPK1-WT/WT				RIPK1-WT/WT+Nec-1s				RIPK1-K612R/K612R				RIPK1-K612R/K612R+Nec-1s
T5Z-7-treatment
0	106.291	100.558	93.151		106.174	102.541	101.097		92.7588	97.4517	109.79		95.2993	103.332	108.112
4h	94.1456	92.6624	78.3595		66.9189	76.1154	75.9358		109.753	86.7899	97.8128		75.2406	75.7399	79.7218
8h	53.8496	48.2458	45.2095		72.5482	78.0641	74.956		94.9853	97.3987	95.3911		82.1606	96.7174	71.9162
12h	21.4068	16.6864	16.6846		65.837	69.3465	67.4185		87.7293	102.93	90.2169		97.2713	92.6218	91.7272
16h	13.4895	12.2916	14.695		67.3864	71.3825	65.3798		106.26	94.8209	88.6544		105.214	96.9219	91.0784
Fig.1c
BMDMs	RIPK1-WT/WT				RIPK1-WT/WT+Nec-1s				RIPK1-WT/WT+GSK'872				RIPK1-K612R/K612R				RIPK1-K612R/K612R+Nec-1s				RIPK1K612R/K612R+GSK'872
Treatment
TSZ	23.6574	28.4931	26.1984		91.7831	89.1412	89.5619		86.243	80.4935	79.6361		61.469	60.8538	60.7481		97.7756	94.6563	92.9296		111.16	116.933	123.957
S/Z	31.3727	26.4118	17.3784		86.2648	84.1028	81.5294		85.7962	89.4348	95.4423		60.5928	92.38	61.2226		109.386	114.424	113.269		122.24	142.854	136.807
T5Z7-Z	7.95132	7.52367	6.89043		78.0589	75.8959	76.6178		79.0027	77.1308	71.7593		90.5124	83.8389	80.365		106.859	105.542	113.429		91.5422	91.9408	93.1334
5Z7-Z	8.11643	8.63202	8.44792		76.2755	75.9269	83.3405		67.0533	62.7521	71.0343		136.843	122.206	133.707		120.092	127.366	122.605		103.025	106.138	113.241
Fig.1c
BMDMs	RIPK1-WT/WT				RIPK1-WT/WT+Nec-1s				RIPK1-WT/WT+GSK'872				RIPK1-K612R/K612R				RIPK1-K612R/K612R+Nec-1s				RIPK1K612R/K612R+GSK'872
Treatment
5Z7	12.4935	8.65416	27.5959		105.241	101.026	93.7331		11.3067	11.0359	12.0798		104.803	106.914	103.098		96.1907	100.316	103.494		87.0856	89.9928	91.0525
T5Z7	23.4978	29.9992	26.5242		79.653	72.5241	68.9347		13.3905	12.1481	12.3474		86.5747	90.1414	94.0382		96.513	94.7953	83.1337		65.4536	73.5445	67.9786

## Sheet: fig.4
Fig.4b-Body weight (g)
	RIPK1+/+									RIPK1K612R/K612R
male	21.3	21.8	20.2	20.6	22	22.6	19.8	23.1		18.23	20.1	15.4	14.5	19.2	16.3	16.6	15.6
female	16.9	16.7	17.2	16.7	16.4	18.07				15.17	15.5	15.1	16.8	11	15.28
Fig.4e
	RIPK1+/+									RIPK1K612R/K612R
TNF-α (pg/ml)	9.77642	7.7015	8.05632	7.41197	8.06257	8.05757	7.46849	8.59888		7.35293	13.9631	7.52377	12.0108	12.0822	8.72319	15.6659	9.42548
IL-6 (pg/ml)	3.56285	32.388	3.65412	19.1793	3.81446	4.03305	30.4006	28.1854		14.432	13.5058	16.1244	90.9464	49.3985	67.8413	66.3687	19.4915
Fig.4f
	RIPK1+/+					RIPK1K612R/K612R
colon length (mm)	78	76	71	75		43	59	57	46	52
fig.4h relative expresision
	RIPK1+/+									RIPK1K612R/K612R
TNFα	0.904506	1.83009	0.969654	0.155373	3.04941	0.410989	0.49045	0.189528		4.07715	8.54734	2.35284	3.20589	1.78427	6.35049	2.63914	1.98394
IL6	0.465015	2.70216	0.685504	0.623946	1.50741	0.884483	0.483221	0.648257		9.48748	14.8397	2.05216	1.00794	4.23346	0.748511	2.75189	6.6583
IL-1α	0.364345	0.410775	1.30717	1.37299	2.0868	0.721821	0.842209	0.893884		0.802863	9.01865	2.16002	11.658	36.6224	1.92756	8.17578	13.638
IL-1β	0.66258	2.13395	0.53428	0.592832	1.6564	0.721253	1.01969	0.679021		9.76348	18.3352	0.988014	1.06866	9.09892	1.82717	3.56354	12.9346
Cxcl1	0.701638	1.56915	0.632254	1.07099	1.46133	0.755165	0.946623	0.862851		27.3042	18.8181	3.24684	1.96773	71.031	19.6571	11.5434	44.3477
Cxcl2	0.20989	1.08033	0.285614	0.443194	2.11202	0.94497	2.41355	0.510437		56.8036	43.3739	7.06247	6.81736	132.59	10.892	20.4589	108.263
CCl2	0.816867	0.530855	1.32524	1.0948	1.19464	0.819824	1.61757	0.600195		1.24888	4.12955	1.57369	5.07858	6.16423	1.04247	3.68928	7.75834
Fig.4i relative expresision
	RIPK1+/+									RIPK1K612R/K612R
cFLIP	0.765474	1.4298	0.450192	1.23376	1.07794	1.04284				0.193304	0.441571	0.085418	0.140967	0.039902	0.101336
Fig.4j	RIPK1+/+					RIPK1K612R/K612R
spleen-weight (g)	0.09	0.11	0.09	0.09		0.23	0.19	0.33	0.17
Fig.4k-immune cell populations
	RIPK1+/+							RIPK1K612R/K612R
Spleen-CD11b+	9.18797	8.47759	11.6282	14.7326	7.65387	7.73918		26.5169	24.9419	37.3757	21.7605	11.2675	16.6386
Spleen- CD11b+Gr-1+	3.46456	4.87313	6.99779	10.8605	2.78059	2.68129		21.7191	19.9181	26.8605	17.6048	7.44361	11.8207
BM-CD11b+	57.483	57.2926	53.3659	47.3948	57.0076			79.7145	78.891	82.6736	63.5675	72.7724
BM- CD11b+Gr-1+	51.8219	50.6696	47.9639	38.711	51.9401			74.8242	73.866	66.8398	56.7242	67.2731

## Sheet: fig.5
fig.5a
	RIPK1+/+							RIPK1+/+-antibiotics							RIPK1K612R/K612R								RIPK1K612R/K612R-antibiotics
Body weight (g)	27.56	23.51	27.55	22.4	24.7	22.9		24.94	23.94	25.84	24.1	23.7	24.3		22.1	21.52	18.4	20.4	19.1	20.6	21.2		24.33	21.52	25.7	24.5	25.1	21.34
fig.5b
	RIPK1+/+								RIPK1+/+-antibiotics								RIPK1K612R/K612R									RIPK1K612R/K612R-antibiotics
TNF-α (pg/ml)	2.70674	3.20024	3.25331	2.38378	2.74657	2.1857	2.64947		2.63569	3.79181	3.50795	3.22008	1.8786	1.79509	2.85498		14.4719	7.0795	10.5975	4.80809	3.37654	13.6427	5.46077			3.38099	3.17741	3.84431	6.17676	2.77015	3.03433	5.64177
IL-6 (pg/ml)	4.28397	3.95095	3.58629	2.88185	2.59426	2.06978	4.91984		3.5753	2.18026	1.82384	2.02834	3.8388	3.81667	2.79166		3.51848	9.9612	30.0792	4.56829	6.29635	16.8035	5.58826			5.49504	4.3413	3.50708	6.28028	6.12656	3.98433	2.11008
fig.5c
	RIPK1+/+									RIPK1+/+-antibiotics									RIPK1K612R/K612R									RIPK1K612R/K612R-antibiotics
spleen-weight (g)	0.09	0.09	0.08	0.068	0.06	0.08				0.08	0.06	0.07	0.07	0.09	0.067				0.23	0.22	0.23	0.28	0.15	0.26				0.18	0.14	0.13	0.1	0.17	0.16
fig.5d
	RIPK1+/+					RIPK1+/+-antibiotics					RIPK1K612R/K612R					RIPK1K612R/K612R-antibiotics
colon length (mm)	59	56	55	54		57	64	58	59		50	40	41	40		58	57	55	54
fig.5g relative expresision
	RIPK1+/+									RIPK1+/+-antibiotics									RIPK1K612R/K612R									RIPK1K612R/K612R-antibiotics
TNFα	0.94713	0.568101	1.2811	1.22884	0.974828	0.953472	0.430731	1.6158		0.795122	0.390649	0.551363	0.64082	0.81147	0.316071	0.591445	0.318624		3.83635	0.668479	1.22259	3.11566	2.70058	3.02122	1.07312	2.25616		2.29492	1.05481	1.04207	0.81774	2.34526	0.692247	1.05792	0.393535
IL6	0.724575	1.14807	1.21132	0.608836	1.3072	1.05233	0.568773	1.37889		1.01158	0.88944	1.49762	0.521495	0.481497	0.765938	1.6113	0.706464		5.42279	0.635358	2.66259	7.89906	2.63092	3.16621	0.705922	0.894194		1.04889	1.17465	0.364361	0.981381	0.816193	2.1766	0.694683	0.721961
IL-1β	0.944661	1.52084	1.02147	0.603356	0.909666	0.829423	0.38691	1.78367		1.13846	0.644505	0.888776	0.570064	0.328559	0.263893	0.362478	0.253001		9.10947	0.436228	3.34405	7.95001	3.77169	6.35534	0.77675	2.03509		1.95882	0.67448	0.374192	0.330359	0.758702	1.91905	2.87299	0.930576
Cxcl1	1.58516	0.747913	1.06424	0.654917	0.947774	0.772959	0.683629	1.54341		0.505306	0.133139	0.280629	0.279502	0.285733	0.370253	1.16763	0.41153		0.407235	0.640004	0.719914	0.234612	0.344505	7.88973	3.02084	7.19846		0.543343	0.649212	0.310341	0.790435	0.470889	2.98361	6.77894	1.02354
Cxcl2	0.526454	0.0761345	0.243393	0.589757	0.108959	0.980864	0.294334	1.7248		0.526454	0.0761345	0.243393	0.589757	0.108959	0.228086	0.892534	0.06346		82.5854	0.218471	19.8926	21.2755	20.3013	88.5395	16.0556	20.4462		1.07309	0.264851	0.497148	0.79218	1.72825	6.10328	15.1135	1.13276
CCl2	0.91504	1.76682	1.25538	0.385291	0.677467	0.777444	0.283516	1.93904		0.85139	0.249755	0.454867	0.259262	0.354794	0.500689	0.808341	0.356277		4.28398	0.60603	3.46385	7.75485	1.58451	1.82241	1.36833	0.673349		1.24503	0.688334	0.483511	1.47443	1.0261	1.10362	2.23436	0.871507
cFLIP	0.228281	1.132	0.669455	2.20547	1.34953	1.30254				1.33451	0.915578	0.225119	0.804059	0.704095	1.14389	2.13152	1.79465		0.508409	0.415723	0.274679	0.376583	0.62212	0.90309	0.289088	0.933695		0.514243	0.77325	0.734619	1.09326	0.285089	1.51229	1.17059	1.24724
fig.5h-immune cell populations
	RIPK1+/+									RIPK1+/+-antibiotics									RIPK1K612R/K612R									RIPK1K612R/K612R-antibiotics
Spleen-CD11b+	8.47121	8.71812	9.7557	8.70297	7.41227	8.17078				7.64883	7.58285	11.2633	6.23145	4.93804	4.91104				19.4726	15.2665	23.3208	35.239						7.94198	17.1521	7.21251	11.5934	14.7805	13.8511
Spleen- CD11b+Gr-1+	2.74307	3.02705	4.45824	2.64047	4.0243	5.45287				3.65288	3.76072	5.99644	3.24246	1.91781	1.52555				12.4023	11.8318	21.2261	32.5326						5.73972	13.2939	4.66551	10.7649	11.2223	10.7702
BM-CD11b+	58.1847	52.1777	64.9909	67.9917	56.8414	60.5497				58.8554	58.0249	61.7051	51.5744	39.5919	43.2758				80.4273	74.3194	79.8698	86.1305						59.2528	74.4673	60.0209	72.7575	62.7676	67.4438
BM- CD11b+Gr-1+	54.3857	52.5769	66.694	63.1571	65.1554	66.6916				67.1103	64.8885	67.0373	56.9679	45.2714	49.1228				70.4221	70.487	80.0914	78.6476						63.9134	74.3808	65.8316	75.8849	65.0498	67.0111

## Sheet: fig.6
Fig.6a
BMDMs	RIPK1-WT/WT				RIPK1-WT/WT+Nec-1s				RIPK1-WT/WT+GSK'872				RIPK1-K612R/K612R				RIPK1-K612R/K612R+Nec-1s				RIPK1-K612R/K612R+GSK'872
treatment
LPS	80.9459	83.6072	79.1863		82.0821	84.3948	79.1598		65.5886	62.4943	62.129		50.6274	50.9366	53.8153		76.2663	79.2497	80.1629		81.9712	80.1121	82.6035
LPS/Z	17.3392	19.3893	22.4848		72.8943	71.4199	75.4881		84.625	81.9393	79.5108		4.56389	4.35817	4.78368		40.1529	43.3155	39.7604		80.9414	94.3452	90.6365
polyI:C	83.3513	82.8048	81.351		73.7565	76.6604	76.2018		63.176	63.8647	64.5123		60.825	58.8928	59.0603		78.811	80.3161	79.1023		77.4807	82.6026	83.8954
polyI:C/Z	30.5	27.7589	26.9611		75.3213	73.518	75.8762		78.1022	75.7777	81.4458		6.49071	6.69189	6.93756		52.3683	52.2092	54.4273		84.7894	88.5876	91.6993
Fig.6d
	RIPK1-WT/WT			RIPK1-K612R/K612R
IL-1β (pg/ml)	Mean	SEM		Mean	SEM
0	19.5223	0.723586		20.3178	1.00886
1	19.1004	0.518667		23.7966	0.704223
3	19.8213	0.2781		82.9717	2.82982
6	20.4329	0.184968		100.652	5.75424
9	20.3728	0.464308		109.632	2.77758
	RIPK1-WT/WT			RIPK1-K612R/K612R
TNF-α (pg/ml)	Mean	SEM		Mean	SEM
0	597.237	14.888		495.762	7.40266
1	942.489	90.4755		780.222	22.3128
3	1748.53	39.9901		1433.48	12.3399
6	1924.47	26.9072		1788.57	61.8986
9	1932.8	6.99611		1862.56	53.9622
Fig.6f
BMDMs	WT/WT RIPK3+/+				K612R/K612R RIPK3+/+				WT/WT RIPK3-/-				K612R/K612R RIPK3-/-
treatment
LPS	88.7066	82.2547	82.5548		19.7457	22.4103	20.6993		86.1003	83.8318	87.1963		84.6713	82.7434	80.5942
LPS/Z	20.6762	19.0557	20.3761		1.45849	1.3463	1.31825		75.8794	78.5811	82.3025		80.9419	81.732	82.8382
poly:IC	80.004	72.2017	81.3544		27.3467	33.9099	35.0037		78.3008	80.034	76.1852		81.9216	80.7206	77.8445
poly:IC/Z	27.1581	26.3479	29.5889		3.16941	2.5804	2.38407		93.3135	84.4945	85.7179		76.7067	87.4526	76.7067
Fig.6h
	WT/WT RIPK3+/+			K612R/K612R RIPK3+/+			K612R/K612R RIPK3-/-			WT/WT RIPK3-/-
IL-1β (pg/ml)	Mean	SEM		Mean	SEM		Mean	SEM		Mean	SEM
0	9.49465	0.123902		9.91156	0.145461		9.16748	0.253419		9.00529	0.242245
1	8.84473	0.27649		10.5609	0.871549		8.72419	0.18227		7.87679	0.769944
3	9.04485	0.0701313		38.503	2.08642		8.18241	0.699473		9.79007	0.566741
6	12.9505	0.61333		72.1528	1.62167		17.5947	0.566074		14.8923	0.312128
9	16.9688	1.43781		145.545	1.96991		16.8083	5.32719		15.8055	0.356891
12	25.7375	0.683138		255.04	9.13527		65.4161	2.68678		54.3538	3.27085

## Sheet: fig.7
fig.7c
MEFs	RIPK1-WT/WT			RIPK1-WT/WT+Nec-1s			RIPK1-WT/WT+GSK'872			RIPK1-K612R/K612R			RIPK1-K612R/K612R+Nec-1s			RIPK1-K612R/K612R+GSK'872
	Mean	SEM		Mean	SEM		Mean	SEM		Mean	SEM		Mean	SEM		Mean	SEM
0h	100	6.65561		100	4.51149		100	5.36676		100	0.722875		100	5.08367		100	4.02857
2h	96.9736	3.5405		95.398	1.35429		95.5841	0.431872		81.4174	3.33926		96.8441	5.9539		96.2603	5.42191
4h	83.746	4.92581		94.5523	1.97068		94.0705	6.57595		76.7933	7.77452		87.8388	8.0931		86.6623	3.27309
6h	64.62	3.81838		88.5811	1.25876		97.2296	7.7112		58.6476	4.57177		94.8383	3.87517		110.886	0.156434
Fig.7f
MEFs	2XFV-RIPK3/RIPK1-WT				2XFV-RIPK3/RIPK1-WT+Nec-1s				RIP1-WT-2XFKBP-RPK3+GSK872				2XFV-RIPK3/RIPK1-K612R				2XFV-RIPK3/RIPK1-K612R+Nec-1s				2XFV-RIPK3/RIPK1-K612R+GSK872
APZ
2	99.9689	91.7986	104.04		107.92	105.551	106.289		110.02	103.176	105.926		98.0495	83.8128	84.4258		108.485	100.838	97.4292		90.6159	94.4272	93.4418
6	83.0806	84.0571	85.6518		102.638	91.8457	101.25		122.937	105.891	111.889		65.1867	60.2903	75.6598		80.245	72.0744	85.7069		109.329	101.169	102.32
8	86.3098	83.9272	73.4588		92.5801	91.365	90.6897		116.297	118.852	119.175		64.2207	61.2248	55.6256		77.2537	67.3422	63.163		110.767	102.976	105.71
Fig.7h
MEFs	2XFV-RIPK3/RIPK1-WT-NC				2XFV-RIPK3/RIPK1-WT-SgFADD-2				2XFV-RIPK3/RIPK1-WT-SgFADD-3				2XFV-RIPK3/RIPK1-K612R-NC				2XFV-RIPK3/RIPK1-K612R-SgFADD-2				2XFV-RIPK3/RIPK1-K612R-SgFADD-3
time
3	91.1891	82.9215	90.1809		80.2959	86.4953	74.4193		77.7105	80.5151	68.9724		78.1392	83.9827	74.8411		89.7104	85.5325	81.9541		84.7296	78.4232	80.7853
6	90.5998	87.9544	87.5219		72.1569	77.0801	72.803		69.7444	67.7176	62.6943		76.4859	72.0514	72.2734		77.0778	79.6446	70.1926		84.805	84.3194	79.4591
9	90.0942	87.8389	84.0342		76.6537	73.4495	68.7472		72.5915	70.6474	68.3348		71.6757	76.88	79.8351		77.0394	80.5175	70.4662		81.209	80.3619	80.0941

## Sheet: Supplementary fig.1
Supplementary Fig.1a
MEF cells	Vector				RIPK1-WT				RIPK1-K20R				RIPK1-K105R				RIPK1-K392/395R				RIPK1-K612R
treatment
TS	93.8329	91.7868	92.3848		61.1959	54.9381	54.0552		66.9565	72.4066	67.7784		61.8097	61.6459	62.3743		65.8711	64.4699	67.8234		81.2473	82.5631	79.0913
TS+Nec-1s	84.3396	83.8338	88.8735		75.517	77.555	78.5445		104.278	106.879	100.857		92.3997	96.8533	103.996		95.0858	105.098	104.662		68.2614	74.2171	75.4297
T5z7	90.9701	75.0349	84.15		45.6694	39.116	40.2698		51.4516	44.6247	45.9593		41.6328	36.2021	35.5309		48.8131	47.0507	47.1371		78.3637	86.3713	77.425
T5z7+Nec-1s	85.5398	86.8339	85.4975		66.8031	69.183	69.9383		94.1402	100.165	93.77		70.5243	77.9586	77.0726		76.071	80.6538	89.6596		77.1991	75.1032	83.4695
MEF cells	Vector				RIPK1-WT				RIPK1-K20R				RIPK1-K105R				RIPK1-K392/395R				RIPK1-K612R
treatment
TSZ	91.4484	88.7069	88.4946		52.8063	54.2453	49.5625		60.7568	60.8046	57.8691		63.2715	56.5332	59.5005		55.2311	55.3423	54.3136		67.1152	63.0558	62.1675
TSZ+Nec-1s	90.6693	88.8025	82.5929		73.495	75.4987	75.4415		102.581	93.6548	92.2964		95.3101	103.101	102.115		101.755	104.297	103.877		73.4695	73.8822	73.4424
T5z7Z	90.0178	89.0031	84.173		53.3215	57.2325	50.0758		66.5988	62.1773	61.1682		62.1487	57.3229	58.2326		62.3313	59.0846	64.0957		70.0392	70.4322	69.9794
T5z7Z+Nec-1s	93.9021	87.106	91.5482		75.191	76.7076	79.424		103.37	94.7997	95.5705		88.7922	91.7105	98.4686		97.2259	98.7906	107.25		88.1387	78.2546	83.8891
TCHXZ	80.5519	81.1712	71.0683		49.6768	51.0187	52.9988		60.5213	54.4384	50.4335		57.6868	54.2442	58.5017		63.4261	57.5035	58.8408		74.4068	65.8975	68.4616
TCHXZ+Nec-1s	92.9	89.895	94.9683		79.6906	75.1297	77.7724		107.835	96.1465	93.5793		94.1464	87.1927	97.0635		97.444	92.2925	95.897		79.0579	66.5523	70.2558
Supplementary Fig.1d
jurkat cells	RIPK1+/+				RIPK1+/+ Nec-1s				RIPK1-/- vector				RIPK1-/- vector +Nec-1s				RIPK1-/- RIPK1-WT				RIPK1-/- RIPK1-WT +Nec-1s				RIPK1-/- RIPK1-K627R				RIPK1-/- RIPK1-K627R +Nec-1s
treatment
T	100.163	101.803	93.1521		95.9078	95.4049	91.1323		25.0026	24.9998	23.1398		25.1166	23.6029	22.1201		54.2054	51.3736	47.6508		56.6689	53.1028	57.7941		59.8193	61.9649	62.0836		70.4048	61.3086	58.4814
T5Z-7Z	82.6693	82.3185	81.0441		84.1218	84.4959	108.25		69.2167	65.4723	70.9218		66.816	71.5782	69.5715		66.8273	66.8825	63.3927		99.1885	76.9331	77.6449		76.0807	79.2436	76.7408		98.1922	106.921	96.8644
TSZ	55.444	68.9552	68.1961		86.0032	83.7039	89.503		74.1554	79.1109	76.8372		76.6971	79.1501	74.2488		60.4293	61.0921	68.1844		90.773	77.1499	80.463		82.4407	83.3103	86.5338		90.0779	98.2528	94.6456

## Sheet: Supplementary fig.3
Supplementary Fig.3a
MEF cells	RIPK1-WT/WT				RIPK1-WT/WT+Nec-1s				RIPK1-K612R/K612R				RIPK1-K612R/K612R+Nec-1s
TCHX-treatment
0	106.291	100.558	93.151		106.174	102.541	101.097		92.7588	97.4517	109.79		95.2993	103.332	108.112
4h	84.5303	80.4652	77.1059		80.3906	62.4065	68.8281		71.8542	86.8438	77.0585		65.0064	61.18	61.4539
8h	47.8408	46.0854	55.08		81.8317	67.8442	60.4389		71.7736	69.2646	73.8075		78.3794	76.2019	67.7297
12h	19.4196	15.5366	18.1088		69.2514	76.6577	70.1889		40.4227	36.2467	39.5166		57.6857	57.2978	67.0835
16h	15.5967	16.1215	18.6777		73.8945	77.9754	75.973		27.9802	29.8235	28.008		52.5768	53.5971	51.8261
Supplementary Fig.3b
MEF cells	RIPK1-WT/WT				RIPK1-WT/WT+Nec-1s				RIPK1-K612R/K612R				RIPK1-K612R/K612R+Nec-1s
TCHX-treatment
0	106.291	100.558	93.151		106.174	102.541	101.097		92.7588	97.4517	109.79		95.2993	103.332	108.112
4h	90.2547	82.6929	83.0322		67.7813	63.3956	64.8496		68.9369	71.9903	78.3945		63.0789	73.0272	77.6786
8h	84.1709	74.8638	73.3121		71.4174	66.1693	71.0371		65.7284	66.6906	65.1387		67.2631	64.5388	69.0663
12h	47.6238	48.6536	44.4018		50.4928	51.6192	53.9239		33.8827	33.9888	29.7092		40.3504	44.2854	45.1866
16h	53.7157	44.2758	41.4599		44.924	44.7666	40.9953		24.035	27.1822	27.4853		25.756	34.9836	25.5808

## Sheet: Supplementary fig.4
Supplementary Fig.4c
relative A20 expression
	RIPK1-WT/WT				RIPK1-K612R/K612R				RIPK1-WT/WT-SgTRADD				RIPK1-K612R/K612R-SgTRADD
TNFα-0.5 h	264.894	314.259	311.799		117.157	117.992	114.773		89.3073	88.727	87.4732		35.7905	37.9568	36.6364
TNFα-1 h	200.485	229.204	213.349		108.916	110.002	105.049		117.928	133.101	122.856		35.3027	36.6387	36.1042
TNFα-2 h	98.8304	115.38	114.298		47.064	52.2129	48.8716		52.255	57.2661	52.4229		15.517	16.888	15.6966
relative IκB-α expression
	RIPK1-WT/WT				RIPK1-K612R/K612R				RIPK1-WT/WT-SgTRADD				RIPK1-K612R/K612R-SgTRADD
TNFα-0.5 h	19.96	21.67	21.13		15.42	15.92	14.08		11.49	11.68	10.61		4.74	6.4	6.59
TNFα-1 h	19.53	20.1	20.49		17.23	17.07	17.68		17.75	17.73	15.98		6.45	6.62	7.79
TNFα-2 h	16.6	17.61	16.56		14.21	15.33	16.54		15.27	12.6	12.74		4.67	4.15	6.17
relative TNFα expression
	RIPK1-WT/WT				RIPK1-K612R/K612R				RIPK1-WT/WT-SgTRADD				RIPK1-K612R/K612R-SgTRADD
TNFα-0.5 h	427.18	411.2	449.87		185.46	217.28	217.89		119.41	134.33	102.25		54.72	39.9	51.36
TNFα-1 h	256.91	230.97	268.7		157.23	286.63	241.91		66.27	72.75	75.1		71.86	61.37	45.5
TNFα-2 h	239.17	224.44	231.9		82.63	123.97	160.36		63.92	58.18	75.51		24.05	19.83	26.56

## Sheet: Supplementary fig.5
Supplementary Fig.5c
	RIPK1+/+									RIPK1K612R/K612R
TNFα	0.903179	0.287276	0.36588	0.142822	0.785883	0.489951	0.096222			0.791833	0.299887	0.225349	0.608808	0.132564	0.101986	0.212516	0.145286
IL6	0.452507	0.527126	0.669853	0.542152	1.16597	1.2763	0.430192			4.6348	1.00448	1.07165	1.42137	0.50435	0.937931	1.91271	1.19217
IL-1α	1.20272	0.589584	0.737476	0.97066	0.755208	0.817268	0.970252			1.08626	0.758612	1.12386	0.530626	1.47493	1.09127	0.584435	1.24532
IL-1β	0.971331	0.620749	0.446097	0.858737	1.3809	1.15746	1.00149			0.639198	0.607427	1.2083	0.830738	0.760994	0.514096	0.545583	0.567313
Cxcl1	1.10925	1.02019	0.596513	1.02457	0.969798	1.13476	0.513545			3.85698	1.41665	0.701335	1.02653	1.90861	3.74598	1.38379	1.66032
Cxcl2	0.453682	0.542469	0.315892	0.531714	1.36996	2.64092	0.481739			0.510786	4.61623	0.302719	1.63479	0.469666	1.04901	3.46146	3.737
CCl2	1.26387	0.383176	0.945064	0.667919	0.712718	1.29367	0.407994			3.06425	2.52508	0.600288	2.97497	1.11003	1.2039	2.88683	2.71151
Supplementary Fig.5f
	RIPK1+/+					RIPK1K612R/K612R
CD3+B220+
LN	4.12946	4.24401	2.85006	3.03327		2.74742	1.04439	5.73278	0.901191
Thymus	0.0304971	0.0548714	0.0554085	0.0551809		1.12858	0.854284	0.0425067	0.040719
Spleen	6.72076	5.47	3.49977	4.2772		1.80415	0.593161	3.26127	3.54982
	RIPK1+/+					RIPK1K612R/K612R
CD4+
LN	49.8306	54.1643	56.1454	53.8626		49.8254	62.4413	52.0282	61.8434
Thymus	81.0372	73.7024	72.4212	72.7761		76.9597	80.9267	72.1145	80.9749
Spleen	69.7389	68.5599	65.9091	66.1247		78.4032	63.9975	65.0533	81.8827
	RIPK1+/+					RIPK1K612R/K612R
CD8+
LN	42.203	43.7202	42.0376	41.6518		47.7304	52.1909	47.2292	42.4432
Thymus	56.0371	48.0104	55.3009	52.1472		49.8941	37.4282	56.9714	57.2327
Spleen	22.8639	27.4576	25.2632	25.5494		42.796	36.437	31.1229	25.4008
	RIPK1+/+					RIPK1K612R/K612R
CD11b+Gr-1+
LN	0.46083	0.162866	0.177515	0.307882		0.963855	1.66667	0.792133	9.03022
Thymus	0.079105	0.134018	0.179191	0.0565867		0.182087	0.0341258	0.0680349	0.0574515
Spleen	3.56202	1.80437	2.5914	6.9125		35.3531	15.5899	33.8139	38.9355

## Sheet: Supplementary fig.6
Supplementary Fig.6a
MEFS-poly(i:c)	RIPK1-WT/WT			RIPK1-WT/WT+Nec-1s			RIPK1-WT/WT+GSK'872			RIPK1-K612R/K612R			RIPK1-K612R/K612R+Nec-1s			RIPK1-K612R/K612R+GSK'872
	Mean	SEM		Mean	SEM		Mean	SEM		Mean	SEM		Mean	SEM		Mean	SEM
0	100	0.783192		100	5.58104		100	5.85584		100	1.66731		100.885	2.88702		100	2.56219
2	103.904	11.3006		101.166	2.14815		96.9646	2.32523		83.1697	3.14857		82.3434	3.89704		94.7591	6.31312
4	85.2859	2.23143		103.053	2.45419		96.1458	3.37942		54.6268	1.05061		80.0126	1.57625		95.1064	6.38842
6	79.4027	0.844855		98.9778	2.87451		102.722	3.85222		52.6431	3.59602		78.2216	3.36304		107.037	4.58503
8	80.1502	8.12195		107.593	5.50816		116.081	1.35392		45.5644	3.49949		77.784	3.02803		117.262	9.51425
Supplementary Fig.6c
LPS	RIPK1-WT/WT			RIPK1-K612R/K612R
IL-1β (pg/ml)	Mean	SEM		Mean	SEM
0	2.99635	0.471152		4.14598	0.68941
125	4.94065	0.613271		78.0903	5.74088
250	8.01868	0.548037		137.412	10.8812
500	16.9412	1.65678		155.078	7.99894
poly(i:c)	RIPK1-WT/WT			RIPK1-K612R/K612R
IL-1β (pg/ml)	Mean	SEM		Mean	SEM
0	15.4236	0.736088		22.1127	3.28232
25	44.3436	7.59685		74.9128	11.5127
50	36.1678	9.45199		91.5013	10.2932
100	41.7179	8.51921		99.9997	19.2072
Supplementary Fig.6d
BMDMs	RIPK1-WT/WT			RIPK1-WT/WT+Nec-1s			RIPK1-WT/WT+GSK'872			RIPK1-K612R/K612R			RIPK1-K612R/K612R+Nec-1s			RIPK1-K612R/K612R+GSK'872
IL-1β (pg/ml)	Mean	SEM		Mean	SEM		Mean	SEM		Mean	SEM		Mean	SEM		Mean	SEM
0	9.09792	0.230221		8.1448	1.62711		6.18374	0.262736		8.1816	1.01843		8.84212	0.226207		9.13407	0.110526
3	7.86703	0.929878		7.03717	1.72095		8.21332	2.22225		9.67755	1.16533		9.70594	0.896593		10.4481	1.30618
6	10.141	1.37559		10.7597	5.03633		48.0994	9.174		41.2546	3.27584		14.7064	0.819694		14.3959	2.41609
9	18.9991	0.08837		14.9416	3.17814		133.453	15.4788		105.251	3.44091		45.0392	0.38918		36.1725	0.425175
12	23.5596	0.606362		24.6416	6.34542		170.02	10.9191		161.6	11.7978		100.805	3.13493		75.2019	2.87379

[truncated: 4 more sheets: Supplementary fig.7, Supplementary fig.8, supplementary table 1, supplementary table 2]
